# Supplementary material for: circKDM4C enhances bladder cancer invasion and metastasis through miR-200bc-3p/ZEB1 axis
Source: Cell Death Discov. 2021 Nov 23;7:365. doi: 10.1038/s41420-021-00712-9 (PMC8608878; doi:10.1038/s41420-021-00712-9)
Supplement: Supplementary file 4 — Supplementary Table S1 [file 41420_2021_712_MOESM4_ESM.xls]

## Sheet: circRNAs
Table S1. Detail information of fifteen candidate circRNAs.
cicName	gene symbol	control_RPM	treat_RPM	log2FoldChange	FoldChange	p-value	q-value	UC-1_junction	UC-2_junction	UC-3_junction	UC-sum	UN-1_junction	UN-2_junction	UN-3_junction	UN-sum	strand	circleType	circBase
hsa_circ:chr2:36668401-36669878	CRIM1	4.5318	11.2328	1.30956	2.47865	0	0	234	111	662	1007	1051	1006	482	2539	+	exonpos	hsa_circ_0007386
hsa_circ:chr18:8718422-8720494	SOGA2	1.80468	8.59981	2.25256	4.76529	0	0	95	77	223	395	867	732	352	1951	+	exonpos	hsa_circ_0000825
hsa_circ:chr9:6880012-6893232	KDM4C	3.91098	7.97332	1.02765	2.0387	0	0	141	58	676	875	692	715	385	1792	+	exonpos	hsa_circ_0001839
hsa_circ:chr5:14316622-14336836	TRIO	3.03417	6.30075	1.05422	2.0766	4.44e-16	1.49e-14	99	54	524	677	690	521	227	1438	+	exonpos	hsa_circ_0005260
hsa_circ:chr3:63898264-63898901	ATXN7	1.91634	6.34283	1.72678	3.30987	0	0	93	116	204	413	666	484	287	1437	+	exonpos	hsa_circ_0007761
hsa_circ:chr19:17212470-17213367	MYO9B	2.96317	7.87844	1.41077	2.65879	0	0	56	26	267	349	540	434	176	1150	+	exonpos	hsa_circ_0000907
hsa_circ:chr4:37633007-37640126	RELL1	2.72568	6.79198	1.31722	2.49185	0	0	65	43	321	429	519	404	157	1080	-	exonpos	hsa_circ_0001400
hsa_circ:chr7:100410369-100410830	EPHB4	4.21176	9.23781	1.13313	2.19334	0	0	94	51	305	450	436	447	186	1069	-	exonpos	hsa_circ_0001730
hsa_circ:chr11:36248635-36248980	LDLRAD3	1.2762	4.48398	1.81292	3.51353	0	0	66	29	189	284	548	503	0	1051	+	exonpos	hsa_circ_0006988
hsa_circ:chr19:18648411-18649246	FKBP8	0.862436	4.52916	2.39275	5.25159	0	0	49	25	117	191	354	474	191	1019	-	exonpos	hsa_circ_0000914
hsa_circ:chr10:31661947-31676195	ZEB1	0.902154	4.21733	2.22489	4.67474	0	0	54	47	95	196	404	298	243	945	+	intron	hsa_circ_0000228
hsa_circ:chr2:36623757-36669878	CRIM1	1.23505	3.93371	1.67132	3.18505	0	0	33	19	224	276	389	343	160	892	+	exonpos	hsa_circ_0002346
hsa_circ:chr3:172363413-172365904	NCEH1	1.33786	3.84283	1.52224	2.87236	0	0	72	40	184	296	371	314	182	867	-	exonpos	hsa_circ_0007042
hsa_circ:chr3:196831774-196846401	DLG1	1.65787	3.60145	1.11925	2.17233	1.75e-10	3.43e-09	49	34	286	369	341	316	157	814	-	exonpos	hsa_circ_0008500
hsa_circ:chr6:87925621-87928449	ZNF292	1.08017	3.51477	1.70217	3.2539	0	0	43	20	178	241	383	221	189	793	+	exonpos	hsa_circ_0004058
Notes
UC: UM-UC3 cell
UN: cisplatin-resistant UM-UC3 cell
junction: junction reads
